# Supplementary material for: Microplastics in Stormwater: Sampling and Methodology Challenges
Source: Toxics. 2025 Jun 14;13(6):502. doi: 10.3390/toxics13060502 (PMC12197676; doi:10.3390/toxics13060502)
Supplement: Supplementary file 1 [file toxics-13-00502-s001.zip]

Archive with 1 entries (1 files):
- toxics-3635853-supplementary.pdf
